# Supplementary material for: Antioxidant, Anti-Inflammatory, and Chemical Composition Analysis of In Vitro Huperzia serrata Thallus and Wild Huperzia serrata
Source: Molecules. 2026 Jan 5;31(1):195. doi: 10.3390/molecules31010195 (PMC12787719; doi:10.3390/molecules31010195)
Supplement: Supplementary file 1 [file molecules-31-00195-s001.zip › Supplementary Table S1.xlsx]

## Sheet: Table S1
	Compounds	Cytotoxicity	Class	Molecular formula	Relative content(%)
					OT	ST	WH
1	Methyl 6-oxoheptanoate	NO	Ester	C38H68O8	1.9	-	-
2	Phorbol-12,13-dihexanoate	YES	Ester	C32H48O8	-	0.65	-
3	Linoleic acid ethyl ester	NO	Ester	C20H36O2	4.76	3.69	-
4	Oxalic acid, cyclohexyl isobutyl ester	Unknow	Ester	C12H20O4	1.76	1.09	-
5	l-(+)-Ascorbic acid 2,6-dihexadecanoate	NO	Ester	C38H68O8	15.91	8.44	10.1
6	Oxandrolone	NO	Ester	C19H30O3	-	-	1.22
7	Undecanoic acid, 3-hydroxy-, methyl ester	NO	Ester	C12H24O3		-	0.95
8	Hexadecanoic acid, methyl ester	NO	Ester	C17H34O2	-	0.54	0.54
9	Phytol, acetate	YES	Ester	C22H42O2	0.88	0.69	0.44
10	Benzenepropanoic acid, 3,5-bis(1,1-dimethylethyl)-4-hydroxy-, methyl ester	YES	Ester	C18H28O3	0.8	0.83	0.43
11	Phthalic acid, di(2-propylpentyl) ester	NO	Ester	C24H38O4	0.59	0.87	0.41
12	2,4-Dihydroxy-2,5-dimethyl-3(2H)-furan-3-one	NO	Ketone	C6H8O4	1.1	2.07	-
13	5-Hydroxy-2-(hydroxymethyl)-4H-pyran-4-one	YES	Ketone	C6H6O4	-	0.99	-
14	4H-Pyran-4-one, 2,3-dihydro-3,5-dihydroxy-6-methyl_x0002_	YES	Ketone	C6H8O4	3.55	8.17	0.92
15	Acetone	YES	Ketone	C3H6O	2.01	2.96	-
16	3,5a,9-Trimethyl-3a,5,5a,9b-tetra hydro-3H,4H-naphtho[1,2-b]furan-2,8-dione	NO	Ketone	C15H18O3	0.68	1.17	-
17	2-Hydroxy-gamma-butyrolactone	NO	Ketone	C4H6O3	-	-	3.77
18	Thymine	YES	Ketone	C5H6N2O2	-	3.1	2.98
19	Carnegine	NO	Ketone	C13H19NO2	-	-	1.55
20	4-Methylimidazolidine-2-thione	YES	Ketone	C4H8N2S	-	-	1.29
21	6-Oxa-bicyclo[3.1.0]hexan-3-one	NO	Ketone	C5H6O2	0.86	-	0.95
22	Lupulon	YES	Ketone	C26H38O4	-	-	0.42
23	Prolintane	YES	Hydrocarbon	C15H23N	2.12	-	-
24	N-Isobutylundeca-2-en-8,10-diynamide	NO	Hydrocarbon	C22H27NO2	0.6	-	-
25	Benzene, 2-methoxy-4-(2-propenyl)-1-(1-propynyloxy)	Unknow	Hydrocarbon	C13H14O2	2.23	2.17	-
26	3,4,5-Trimethylpyrazole	NO	Hydrocarbon	C6H10N2	-	0.51	-
27	17-Pentatriacontene	NO	Hydrocarbon	C35H70	-	1.38	-
28	1-Piperideine	Unknow	Hydrocarbon	C5H9N	1.22	1.21	-
29	m-Cymene	YES	Hydrocarbon	C10H14	0.52	1.1	-
30	(2R,4aS,5S,8aS)-2,5-Dipentylde cahydroquinoline	NO	Hydrocarbon	C19H37N	-	-	2.59
31	2H-2a,7-Methanoazuleno[5,6-b] oxirene, octahydro-3,6,6,7a-tetramethyl_x0002_	Unknow	Terpenoid	C15H24O	0.78	0.95	-
32	Arglabin	Unknow	Terpenoid	C15H18O3	4.07	5.31	-
33	2,4,6-Cycloheptatrien-1-one, 2-hydroxy-5-(3-methyl-2-butenyl)-4-(1-methylethenyl)-	NO	Terpenoid	C15H18O2	1.28	1.7	-
34	Phytol	YES	Terpenoid	C20H40O	2.87	-	2.28
35	cis-5,8,11,14,17-Eicosapentaenoic acid	YES	Carboxylic Acid	C18H34O2	0.57	-	-
36	L-Pipecolinic acid	NO	Carboxylic Acid	C16H30O2	0.47	-	-
37	trans-13-Octadecenoic acid	NO	Carboxylic Acid	C18H34O2	-	0.83	-
38	9-Hexadecenoic acid	NO	Carboxylic Acid	C16H30O2	-	0.77	-
39	Pentanoic acid	YES	Carboxylic Acid	C5H10O2	6.2	7.04	-
40	3-Deoxy-d-mannonic acid	NO	Carboxylic Acid	C6H12O6	-	-	5.84
41	cis-Vaccenic acid	NO	Carboxylic Acid	C18H34O2	-	0.77	4.09
42	Linoleic acid	NO	Carboxylic Acid	C18H32O2	5.55	1.61	2.9
43	9-Octadecynoic acid	NO	Carboxylic Acid	C18H34O2	-	-	2.48
44	6-Octadecynoic acid	NO	Carboxylic Acid	C18H34O2	-	-	1.64
45	Palmitoleic acid	YES	Carboxylic Acid	C16H30O2	-	-	1.23
46	Pentadecanoic acid	YES	Carboxylic Acid	C15H30O2	-	-	0.71
47	Myristic acid	YES	Carboxylic Acid	C14H28O2	-	-	0.42
48	2-(4-Chlorophenyl)-5,7-dimethylimidazo[1,2-a]pyridine-8-carbonitrile	unknow	Alkaloid		0.65	-	-
49	5-Acetyl-4-(2-furyl)-4,5,6,7-tetr ahydro-6-hydroxy-3,6-dimethyl_x0002_1H-benzindazole	unknow	Alkaloid		1.27	-	-
50	Lycodoline	YES	Alkaloid	C16H25NO2	-	-	1.48
51	Lycopodine	YES	Alkaloid	C16H25NO	-	-	1.3
52	Annotinol, dihydro-	NO	Alkaloid	C16H25NO2	-	-	0.58
53	Annotine, 2,3-dihydro-	NO	Alkaloid	C16H23NO3	-	-	0.56
54	Pyrimidine, 2,4-diamino-6-ethyl-5-phenyl-	YES	Alkaloid	C12H14N4	-	1.92	-
55	4-Hydroxy-6-methyl-1,5-naphthyridine	NO	Alkaloid	C9H8N2O	-	0.59	-
56	d-Glycero-d-ido-heptose	NO	Saccharide	C12H22O11	0.58	-	-
57	Digitoxose	YES	Saccharide	C12H22O11	-	-	13.2
58	à-D-Glucopyranoside,O-à-D-glucopyranosyl-(1.fwdarw.3)-á-D-fructofuranosyl	NO	Saccharide	C12H22O11	-	-	0.73
59	2-Butenal, 2-methyl-4-(2,6,6-trimethyl-1-cyclohexen-1-yl)-	NO	Aldehyde	C14H22O	3.66	0.65	-
60	Benzeneacetaldehyde	YES	Aldehyde	C8H8O	-	0.51	-
61	5-Hydroxymethylfurfural	YES	Aldehyde	C6H6O3	2.49	3.57	1.37
62	Benzofuran, 7-cyclohexyl-2,3-dihydro-2-methyl	YES	Aldehyde	C15H20O	4.6	6.39	-
63	Benzofuran, 2,3-dihydro-	NO	Ether	C8H8O		-	2.97
64	2-(3,4-Dimethoxyphenyl)-7-hydroxy-3-methoxy-4H-chromen-4-one	NO	Flavonoid	C18H16O6	1.03	1.34	-
65	4H-1-Benzopyran-4-one, 5-hydroxy-2-(4-hydroxyphenyl)- 6,7-dimethoxy_x0002_	NO	Flavonoid	C17H14O6	0.52	1.26	-
66	4H-1-Benzopyran-4-one, 2,3-dihydro-2-(4-methoxyphenyl)-	NO	Flavonoid	C16H14O3	-	0.56	-
67	4H-1-Benzopyran-4-one, 5-hydroxy-2-(4-hydroxyphenyl)- 3,7-dimethoxy_x0002_	NO	Flavonoid	C17H14O6	4.08	5.61	-
68	7-Hydroxy-3-methoxy-2-p-methoxyphenyl-4H-chromen-4-one	NO	Flavonoid	C17H14O5	0.99	0.72	-
69	3H-Pyrazol-3-one, 2,4-dihydro-2,4,5-trimethyl_x0002_	NO	Flavonoid	C21H32O	-	-	1.98
70	3-Hydroxyxanthen-9-one	NO	Flavonoid	C13H8O3	-	-	2.29
71	Vitamin E	YES	Phenol	C10H14O	0.49	-	-
72	Thymol	YES	Phenol	C10H14O	-	0.98	-
73	2-Methoxy-4-vinylphenol	YES	Phenol	C9H10O2	-	-	9.34
74	Phenol, 2-methoxy-	YES	Phenol	C7H8O2	-	-	1.46
75	N-Methyl-3,5-dihydroxyaniline	NO	Phenol	C7H9NO2	-	-	1.31
76	1-Heptatriacotanol	Unknow	Alcohol	C20H40O	0.59	-	-
77	Ethanol, 2-(9-octadecenyloxy)-, (Z)-	Unknow	Alcohol	C9H12O3	0.55	-	-
78	12-Methyl-E,E-2,13-octadecadi en-1-ol	Unknow	Alcohol	C16H26N2O2	0.51	-	-
79	3,7,11,15-Tetramethyl-2-hexadecen-1-ol	NO	Alcohol	C20H40O	4.33	2.64	1.49
80	3-Butene-1,2-diol, 1-(2-furanyl)-3-methyl_x0002_	NO	Alcohol	C9H12O3	-	1.27	-
81	1H-Indol-2-ol, 3-[2-(dimethylamino)ethyl]-5-et hoxy-2,3-dihydro-1,3-dimethyl	Unknow	Alcohol	C16H26N2O2	-	0.81	-
82	Calycotomine, N-methyl-	NO	Alcohol	C13H19NO3	-	-	0.7
83	3-Heptanol, 2,2-dimethyl-	NO	Alcohol	C9H20O	-	-	0.65
84	Allylestrenol	YES	Alcohol	C21H32O	-	-	0.52
