# Supplementary material for: Antioxidant, Anti-Inflammatory, and Chemical Composition Analysis of In Vitro Huperzia serrata Thallus and Wild Huperzia serrata
Source: Molecules. 2026 Jan 5;31(1):195. doi: 10.3390/molecules31010195 (PMC12787719; doi:10.3390/molecules31010195)
Supplement: Supplementary file 1 [file molecules-31-00195-s001.zip › Supplementary Table S2.xlsx]

## Sheet: Screened compound
Compounds	Formula	Class	CAS	WH vs ST log2C	WH vs ST Regulation	WH vsOT log2FC	WH vs OT Regulation
5,7,8,4'-Tetramethoxyflavone	C19H18O6	Flavonoids	6601-66-7	-7.62774	down	-5.03127	down
Calycosin-7-O-glucoside	C22H22O10	Flavonoids	20633-67-4	-21.6277	down	-19.0126	down
Apigenin-7-O-glucoside(Cosmosiin)	C21H20O10	Flavonoids	578-74-5	-4.69854	down	-2.8785	down
Acacetin-7-O-galactoside	C22H22O10	Flavonoids	-	-8.31532	down	-6.66641	down
Quercetin-3,3'-dimethyl ether	C17H14O7	Flavonoids	4382-17-6	-8.5089	down	-1.33104	down
Quercetin-5-O-β-D-glucoside*	C21H20O12	Flavonoids	-	-4.40135	down	-3.94598	down
Kaempferide-3-O-(6''-malonyl)glucoside	C25H24O14	Flavonoids	-	-9.17201	down	-6.21675	down
Quercetin-3-O-glucoside (Isoquercitrin)	C21H20O12	Flavonoids	482-35-9	-7.50189	down	-6.1806	down
7,3',4'-tetramethylquercetin	C18H18O7	Flavonoids	-	-9.92758	down	-7.4076	down
Hesperetin-5-O-glucoside	C22H24O11	Flavonoids	69651-80-5	-6.20951	down	-5.00087	down
Calycosin	C16H12O5	Flavonoids	20575-57-9	-6.57262	down	-5.48826	down
Prudomenin	C23H24O12	Flavonoids	-	-5.07816	down	-0.816541	down
Chlorogenic acid (3-O-Caffeoylquinic acid)*	C16H18O9	Phenolic acids	327-97-9	-10.83	down	-8.40893	down
Neochlorogenic acid (5-O-Caffeoylquinic acid)*	C16H18O9	Phenolic acids	906-33-2	-10.6868	down	-8.0614	down
Salicylic acid	C7H6O3	Phenolic acids	69-72-7	-2.71732	down	-2.30041	down
1-O-Feruloyl-β-D-glucose	C16H20O9	Phenolic acids	7196-71-6	-8.82312	down	-6.74704	down
Coniferin	C16H22O8	Phenolic acids	531-29-3	-3.78791	down	-5.20125	down
Syringin	C17H24O9	Phenolic acids	118-34-3	-5.18626	down	-4.11034	down
2,5-Dihydroxybenzoic acid; Gentisic Acid*	C7H6O4	Phenolic acids	490-79-9	-18.5172	down	-17.4747	down
Benzoylmalic acid	C11H10O6	Phenolic acids	22138-51-8	-8.02065	down	-4.91943	down
3-acetylursolic acid	C32H50O4	Terpenoids	7372-30-7	-3.59642	down	-2.43976	down
2,3,23-Trihydroxyolean-12-ene-28,29-dioic acid 29-methyl ester (Phytolaccagenin)	C31H48O7	Terpenoids	1802-12-6	-4.6885	down	-2.28486	down
lycomplanatum A	C29H46O4	Terpenoids	-	-1.96664	down	-0.28771	down
3,24-Dihydroxy-17,21-semiacetal-12(13)oleanolic fruit	C30H48O4	Terpenoids	-	-1.06607	down	-0.167224	down
2,3-Dihydroxyolean-12-en-28-oic acid (2-Hydroxyoleanolic acid)	C30H48O4	Terpenoids	26707-60-8	-1.1451	down	-0.279694	down
Piperidine	C5H11N	Alkaloids	110-89-4	-0.609151	down	-0.738401	down
Huperzine A	C15H18N2O	Alkaloids	102518-79-6	19.3383	up	19.629	up
Huperzine B	C16H20N2O	Alkaloids	103548-82-9	19.5962	up	19.8868	up
Cadaverine	C5H14N2	Alkaloids	462-94-2	-1.13205	down	-1.58251	down
Lycodine	C16H22N2	Alkaloids	-	18.6441	up	18.9345	up

## Sheet: Flavonoids F C
Compounds	Formula	Class	CAS	WH vs ST log2C	WH vs ST Regulation	WH vsOT log2FC	WH vs OT Regulation
Apigenin-6,8-di-C-glucoside (Vicenin-2)	C27H30O15	Flavonoids	23666-13-9	-10.9882	down	-6.23858	down
5,7,8,4'-Tetramethoxyflavone	C19H18O6	Flavonoids	6601-66-7	-7.62774	down	-5.03127	down
Calycosin-7-O-glucoside	C22H22O10	Flavonoids	20633-67-4	-21.6277	down	-19.0126	down
3',5'-dihydroxy-5,7,4'-trimethoxyflavone malonyl glucoside	C27H28O15	Flavonoids	-	-10.7023	down	-8.70474	down
Galangin-7-O-glucoside	C21H20O10	Flavonoids	-	-4.55072	down	-2.8705	down
Apigenin-7-O-glucoside(Cosmosiin)	C21H20O10	Flavonoids	578-74-5	-4.69854	down	-2.8785	down
5,7,4'-Trimethoxyflavone	C18H16O5	Flavonoids	5631-70-9	-10.8018	down	-9.35064	down
Genistein-7-O-galactoside	C21H20O10	Flavonoids	-	-4.52882	down	-2.42661	down
Acacetin-7-O-galactoside	C22H22O10	Flavonoids	-	-8.31532	down	-6.66641	down
Quercetin-3,3'-dimethyl ether	C17H14O7	Flavonoids	4382-17-6	-8.5089	down	-1.33104	down
5,3'-dihydroxy-6,7,4'-trimethoxyflavone-8-O-β-D-glucoside	C23H24O12	Flavonoids	-	-5.36072	down	-0.976437	down
Chrysoeriol; 5,7,4'-Trihydroxy-3'-Methoxyflavone	C16H12O6	Flavonoids	491-71-4	-1.68569	down	4.63427	up
Diosmetin-7-O-galactoside	C22H22O11	Flavonoids	-	-2.82617	down	3.1235	up
Kaempferide-3-O-(6''-malonyl)glucoside	C25H24O14	Flavonoids	-	-9.17201	down	-6.21675	down
6-C-MethylKaempferol-3-glucoside	C22H22O11	Flavonoids	-	-2.96415	down	3.28498	up
6-Hydroxykaempferol-7-O-glucoside	C21H20O12	Flavonoids	-	-7.71115	down	-8.81369	down
Quercetin-3-O-glucoside (Isoquercitrin)	C21H20O12	Flavonoids	482-35-9	-7.50189	down	-6.1806	down
5,6,7-Trimethoxyflavone	C18H16O5	Flavonoids	973-67-1	-20.4384	down	-18.3666	down
Prudomenin	C23H24O12	Flavonoids	-	-5.07816	down	-0.816541	down
Hispidulin-7-O-glucoside(Homoplantaginin)	C22H22O11	Flavonoids	17680-84-1	-2.19247	down	3.06666	up
7,3',4'-tetramethylquercetin	C18H18O7	Flavonoids	-	-9.92758	down	-7.4076	down
Vitexin-2''-O-glucoside	C27H30O15	Flavonoids	61360-94-9	-20.2889	down	-15.6592	down
Hesperetin-5-O-glucoside	C22H24O11	Flavonoids	69651-80-5	-6.20951	down	-5.00087	down
Quercetin-7-O-glucoside	C21H20O12	Flavonoids	491-50-9	-7.03554	down	-5.79708	down
4',5-Dihydroxy-3',5'-dimethoxyflavone	C17H14O6	Flavonoids	-	-9.52403	down	-7.43634	down
3',7-dihydroxy-4'-methoxyflavone	C16H12O5	Flavonoids	-	-6.84647	down	-5.65679	down
Calycosin	C16H12O5	Flavonoids	20575-57-9	-6.57262	down	-5.48826	down
Chrysoeriol-7-O-(6''-malonyl)glucoside	C25H24O14	Flavonoids	-	-2.30515	down	0.210878	up
Tricin (5,7,4'-Trihydroxy-3',5'-dimethoxyflavone)	C17H14O7	Flavonoids	520-32-1	-0.364493	down	5.35505	up
Rhamnazine-5-O-β-D-glucoside	C24H26O12	Flavonoids	-	-8.78593	down	-6.45286	down
Pratensein-7-O-glucoside	C22H22O11	Flavonoids	36191-03-4	-5.29432	down	-2.82939	down
5,7,3'-trimethoxy-4',5'-methylenedioxyflavone	C19H16O7	Flavonoids	-	-10.1626	down	-9.46162	down
Rhamnazine-4'-O-β-D-glucoside	C24H26O12	Flavonoids	-	-7.35148	down	-4.20234	down
Dihydrokaempferide	C16H14O6	Flavonoids	137225-59-3	-4.09711	down	-5.59885	down
Quercetin-5-O-β-D-glucoside*	C21H20O12	Flavonoids	-	-4.40135	down	-3.94598	down
3',4'-methylenedioxy-5,6,7-tetramethoxyflavone	C19H16O7	Flavonoids	-	-9.99225	down	-9.35663	down
Apigenin-7-O-rutinoside (Isorhoifolin)	C27H30O14	Flavonoids	552-57-8	-8.77858	down	-8.00328	down
Kaempferol-3-O-rhamnosyl(1→2)glucoside	C27H30O15	Flavonoids	-	-10.7596	down	-11.0604	down
Amoenin	C21H20O11	Flavonoids	-	-5.52797	down	-3.62819	down
4',5,7-Trihydroxy-3',6-dimethoxyflavone (Jaceosidin)	C17H14O7	Flavonoids	18085-97-7	-6.96807	down	-4.88139	down
Rehderianin I	C17H14O7	Flavonoids	90965-30-3	-19.4734	down	-17.256	down
Chrysoeriol-7-O-glucoside	C22H22O11	Flavonoids	19993-32-9	-4.57988	down	0.276724	up
5-Hydroxy-3,7,4'-trimethoxyflavone	C18H16O6	Flavonoids	-	-1.67214	down	-2.83554	down
Quercetin3-O-galactoside	C21H20O12	Flavonoids	-	-6.60715	down	-8.0117	down
Nepetin (5,7,3',4'-Tetrahydroxy-6-methoxyflavone)	C16H12O7	Flavonoids	520-11-6	-5.68415	down	-3.53837	down
3,7-Di-O-methylquercetin	C17H14O7	Flavonoids	2068-02-2	-4.24372	down	0.854313	up
8-Hydroxy-4',5,7-trimethoxyflavone*	C18H16O6	Flavonoids	21919-71-1	-7.42704	down	-8.9769	down
5-Hydroxy-7,3',4'-trimethoxyflavone*	C18H16O6	Flavonoids	29080-58-8	-7.83314	down	-9.50529	down
6,7,3'-Trihydroxyflavone	C15H10O5	Flavonoids	-	-9.39485	down	-7.50532	down
Tricin-7-O-(6''-O-malonyl)glucoside	C26H26O15	Flavonoids	-	-7.35286	down	-5.32728	down
6,7,8-Tetrahydroxy-5-methoxyflavone	C16H12O6	Flavonoids	-	0.0319249	up	2.65871	up
Texasin	C16H12O5	Flavonoids	897-46-1	-8.19975	down	-6.09363	down
Pinocembrin (Dihydrochrysin)	C15H12O4	Flavonoids	480-39-7	-7.21146	down	-7.03451	down
Apigenin-4'-O-(2'',6''-di-O-p-coumaroyl)glucoside	C39H32O14	Flavonoids	-	-1.28848	down	-1.55541	down
Isohyperoside*	C21H20O12	Flavonoids	35589-21-0	-4.34144	down	-3.77516	down
Diosmetin-7-O-Neohesperidoside (Neodiosmin)*	C28H32O15	Flavonoids	38665-01-9	-6.35604	down	-3.36145	down
kaempferol 7-O-glucoside	C21H20O11	Flavonoids	-	-5.92998	down	-5.72686	down
Kaempferol-3-O-glucoside-7-O-rhamnoside	C27H30O15	Flavonoids	2392-95-2	-6.65562	down	-7.71744	down
8-Methoxy malonyl ononin	C26H26O13	Flavonoids	-	-8.40943	down	-5.48652	down
Diosmetin-7-O-rutinoside (Diosmin)*	C28H32O15	Flavonoids	520-27-4	-6.39776	down	-4.21119	down
Hispidulin-8-C-(2''-O-glucosyl)glucoside	C28H32O16	Flavonoids	-	-18.7197	down	-15.2255	down
Apigenin-6-C-(2''-glucuronyl)xyloside	C26H26O15	Flavonoids	-	-6.60349	down	-5.90825	down
5-Hydroxy-7,2',4',5'-tetramethoxyisoflavone; Robustigenin	C19H18O7	Flavonoids	-	-7.93735	down	-5.44204	down
Quercetin 3,5,7,3'-tetramethyl ether	C19H18O7	Flavonoids	-	-7.46847	down	-5.01163	down
Naringenin-4'-O-glucoside	C21H22O10	Flavonoids	-	-7.54493	down	-6.77581	down
Dihydrocharcone-4'-O-glucoside	C21H24O10	Flavonoids	-	-6.4885	down	-5.06306	down
Robinson-7-O-Neohesperidin	C28H32O14	Flavonoids	-	-7.25141	down	-1.67254	down
5,4'-Dihydroxy-3,7-dimethoxyflavone(Kumatakenin)	C17H14O6	Flavonoids	3301-49-3	-11.5458	down	-9.42494	down
Kaempferol-3-O-(6''-malonyl)glucoside*	C24H22O14	Flavonoids	-	-5.90001	down	-3.92381	down
5,2'-Dihydroxy-7,8-dimethoxyflavone glycoside	C23H24O11	Flavonoids	-	-7.26139	down	-5.06793	down
Galangin (3,5,7-Trihydroxyflavone)	C15H10O5	Flavonoids	548-83-4	-6.56978	down	-4.48558	down
Luteolin-7-O-(6''-malonyl)glucoside	C24H22O14	Flavonoids	-	-7.69313	down	-7.45053	down
Okanin-4'-O-(6''-O-malonyl)glucoside	C24H24O14	Flavonoids	-	-18.1358	down	-16.8297	down
5-Hydroxy-3',4',7-trimethoxyflavone glucoside	C24H26O11	Flavonoids	-	-4.45735	down	-1.28204	down
Acacetin-7-O-rutinoside (Linarin)	C28H32O14	Flavonoids	480-36-4	-5.39279	down	-0.0385439	down
Kaempferol-3-O-rutinoside(Nicotiflorin)	C27H30O15	Flavonoids	17650-84-9	-8.9059	down	-10.1471	down
Epigallocatechin	C15H14O7	Flavonoids	970-74-1	-7.03527	down	-9.29499	down
Luteolin-4'-O-glucoside	C21H20O11	Flavonoids	6920-38-3	-5.04486	down	-5.93946	down
Apigenin-7-O-(6''-p-Coumaryl)glucoside	C30H26O12	Flavonoids	-	-8.1248	down	-8.0112	down
Kaempferol-3-O-(6''-malonyl)galactoside*	C24H22O14	Flavonoids	-	-5.685	down	-3.60627	down
8-O-methylretusin	C17H14O5	Flavonoids	37816-20-9	-7.30344	down	-7.00749	down
Rhamnetin-3-O-Glucoside	C22H22O12	Flavonoids	27875-34-9	-2.06051	down	-0.283261	down
3-(3,4-dimethoxyphenyl)-7-hydroxy-4H-chromen-4-one	C17H14O5	Flavonoids	24160-14-3	-18.1299	down	-17.9931	down
Vitexin-7-O-glucoside	C27H30O15	Flavonoids	-	-2.94835	down	0.0256762	up
5,6,7,3',-Tetramethyl-4'-hydroxyflavone glucoside*	C25H28O12	Flavonoids	-	-5.2398	down	-2.79004	down
Dihydrokaempferol-7-O-glucoside	C21H22O11	Flavonoids	-	-17.9412	down	-17.8928	down
Eriodictyol-7-O-glucoside	C21H22O11	Flavonoids	38965-51-4	-4.48382	down	-2.916	down
Quercetin-3-O-glucoside-7-O-rhamnoside*	C27H30O16	Flavonoids	-	-6.07701	down	-5.72322	down
Quercetin-3-O-neohesperidoside*	C27H30O16	Flavonoids	29662-79-1	-6.07701	down	-5.72322	down
Nepetin-7-O-glucoside(Nepitrin)*	C22H22O12	Flavonoids	569-90-4	-1.76479	down	-0.331053	down
Kaempferol-3-O-galactoside (Trifolin)	C21H20O11	Flavonoids	23627-87-4	-5.8579	down	-5.64891	down
Rhamnazin (3,4',5-Trihydroxy-3',7-dimethoxyflavone)	C18H16O7	Flavonoids	552-54-5	-10.3745	down	-8.23391	down
Chrysoeriol-5,7-di-O-glucoside	C28H32O16	Flavonoids	-	-6.2094	down	-3.64793	down
5-Hydroxy-3',4',7-trimethoxyflavone malonyl glucoside	C27H28O14	Flavonoids	-	-6.81868	down	-4.8086	down
2-Hydroxy-2,3-dihydrogenistein	C15H12O6	Flavonoids	-	-6.57953	down	-6.24851	down
3-Hydroxy-3',4'-dimethoxyflavone	C17H14O5	Flavonoids	6889-80-1	-6.69674	down	-2.71492	down
Chrysoeriol-7-O-gentiobioside	C28H32O16	Flavonoids	-	-6.11078	down	-3.40615	down
Nepetin-7-O-alloside*	C22H22O12	Flavonoids	-	-1.85712	down	-0.790916	down
Naringenin-7-O-(6''-malonyl)glucoside	C24H24O13	Flavonoids	-	-5.24204	down	-6.46532	down
Eriodictyol-3'-O-glucoside	C21H22O11	Flavonoids	-	-7.12659	down	-7.3929	down
Genistein-8-C-glucoside	C21H20O10	Flavonoids	66026-80-0	-4.54203	down	-1.73767	down
Apigenin-6-C-glucoside (Isovitexin)	C21H20O10	Flavonoids	38953-85-4	-4.51946	down	1.77505	up
Monohydroxy-trimethoxyflavone*	C18H16O6	Flavonoids	-	-7.13747	down	-8.2508	down
Luteolin-7-O-gentiobioside	C27H30O16	Flavonoids	-	-4.61491	down	-2.824	down
Apigenin-8-C-Glucoside (Vitexin)	C21H20O10	Flavonoids	3681-93-4	-3.64917	down	-0.983798	down
Quercetin-3-O-robinobioside	C27H30O16	Flavonoids	52525-35-6	-17.1034	down	-17.5303	down
Cirsimaritin-8-C-[glucosyl-(1-2)]-glucoside	C29H34O16	Flavonoids	-	-4.41265	down	-2.56242	down
Diosmetin-7-O-(6''-malonyl)glucoside	C25H24O14	Flavonoids	-	-7.07891	down	-3.96787	down
5,6-Dihydroxy-7,4'-dimethoxyflavone (Ladanein)	C17H14O6	Flavonoids	10176-71-3	-5.61983	down	-4.98964	down
5,7,3',5'-tetrahydroxy-6-methylfavanone	C16H12O6	Flavonoids	-	2.3217	up	2.6288	up
Kaempferol-3-O-robinoside-7-O-rhamnoside (Robinin)	C33H40O19	Flavonoids	301-19-9	-6.94848	down	-7.52729	down
5,6,7,4'-Tetramethoxyflavone	C19H18O6	Flavonoids	1168-42-9	-6.09334	down	11.3708	up
Cinchonain Ic	C24H20O9	Flavonoids	85081-22-7	-7.91796	down	-5.89287	down
3-Hydroxy-5,7,8-trimethoxyflavone*	C18H16O6	Flavonoids	103393-10-8	-6.18873	down	-7.59533	down
Eupatilin (5,7-Dihydroxy-3',4',6-Trimethoxyflavone)*	C18H16O7	Flavonoids	22368-21-4	-4.19525	down	-1.50139	down
7,3',4'-Trihydroxyquercetin	C18H16O7	Flavonoids	-	-16.8056	down	-13.1685	down
Ayanin (3',5-Dihydroxy-3,4',7-Trimethoxyflavone)	C18H16O7	Flavonoids	572-32-7	-9.06396	down	-5.2934	down
5,8,4'-Trihydroxy-6,7-dimethoxyflavone	C17H14O7	Flavonoids	98755-25-0	-5.54331	down	-3.27882	down
6-Hydroxy-5,7,4'-trimethoxyflavone	C18H16O6	Flavonoids	6938-19-8	-4.57514	down	-3.69546	down
Luteolin-8-C-glucoside (Orientin)	C21H20O11	Flavonoids	28608-75-5	-4.64749	down	-3.59893	down
Orientin-7-O-glucoside	C27H30O16	Flavonoids	-	-5.69988	down	-6.81378	down
Eriodictyol-8-C-glucoside	C21H22O11	Flavonoids	1023271-51-3	-3.60155	down	-3.67988	down
Aromadendrin-7-O-glucoside	C21H22O11	Flavonoids	28189-90-4	-3.60155	down	-3.67988	down
3'-O-Methyltricetin-7-O-glucoside	C22H22O12	Flavonoids	-	-1.81472	down	-0.794082	down
5,7,3',4'-Tetrahydroxy-6-methoxyflavone-8-C-[glucosyl-(1-2)]-glucoside	C28H32O17	Flavonoids	-	-2.40657	down	-0.213442	down
Naringenin-7-O-glucoside (Prunin)	C21H22O10	Flavonoids	529-55-5	-7.50863	down	-7.64025	down
Afzelechin (3,5,7,4'-Tetrahydroxyflavan)	C15H14O5	Flavonoids	2545-00-8	-6.00293	down	-6.51934	down
Vitexin-2''-O-rhamnoside	C27H30O14	Flavonoids	64820-99-1	-4.95928	down	-4.11601	down
Apigenin-4'-O-(2''-O-p-coumaroyl)-β-D-glucopyranoside	C30H26O12	Flavonoids	-	2.297	up	5.25736	up
Epicatechin glucoside	C21H24O11	Flavonoids	-	-16.3151	down	-17.7175	down
Eupatorin; 3',5-Dihydroxy-4',6,7-Trimethoxyflavone*	C18H16O7	Flavonoids	855-96-9	-3.59141	down	-0.921138	down
Tamarixetin-3-O-rutinoside	C28H32O16	Flavonoids	-	-7.24984	down	-5.62402	down
Gallocatechin-(4α→8)-catechin	C30H26O13	Flavonoids	-	-7.53174	down	-7.20486	down
7,8-Dihydroxy-5,6,4'-trimethoxyflavone*	C18H16O7	Flavonoids	-	-2.78541	down	-1.9601	down
5-Hydroxy-4',6,7-trimethoxyflavone (Salvigenin)	C18H16O6	Flavonoids	19103-54-9	-4.667	down	-5.56255	down
Fustin	C15H12O6	Flavonoids	20725-03-5	-5.97484	down	-7.57993	down
Hydroxygenkwanin	C16H12O6	Flavonoids	20243-59-8	2.23115	up	2.88249	up
Apigenin-7-O-(6''-malonyl)glucoside	C24H22O13	Flavonoids	86546-87-4	-3.04266	down	-1.74285	down
Chrysoeriol-6,8-di-C-glucoside	C28H32O16	Flavonoids	-	0.79343	up	-0.8333	down
Quercetin 3-O-(6''-acetyl-glucoside)	C23H22O13	Flavonoids	-	-15.6667	down	-15.621	down
5-Hydroxy-7,8,2',3'-Tetramethoxyflavone 5-Glucoside*	C25H28O12	Flavonoids	-	-3.16694	down	-2.79982	down
Chrysoeriol-5-O-glucoside	C22H22O11	Flavonoids	-	-5.19096	down	-5.39855	down
Eupatilin-7-O-glucoside	C24H26O12	Flavonoids	-	-4.07503	down	-0.799382	down
Taxifolin-3'-O-glucoside	C21H22O12	Flavonoids	31106-05-5	-1.98151	down	-2.07176	down
2'-Hydroxy-3,4,5,4',6'-pentamethoxychalcone	C20H22O7	Flavonoids	-	-1.22663	down	0.888954	up
Chrysoeriol-7-O-rutinoside	C28H32O15	Flavonoids	-	-6.33462	down	-8.76238	down
Genistein-7-O-(6''-malonyl)glucoside	C24H22O13	Flavonoids	-	-3.67727	down	-6.54624	down
Isorhamnetin-3-O-(6''-malonyl)glucoside	C25H24O15	Flavonoids	-	-0.758093	down	-1.06864	down
Diosmetin (5,7,3'-Trihydroxy-4'-methoxyflavone)	C16H12O6	Flavonoids	520-34-3	3.41437	up	2.42129	up
Sinensetin (5,6,7,3',4'-pentamethoxyflavone)*	C20H20O7	Flavonoids	2306-27-6	-4.53504	down	-2.32628	down
Naringenin chalcone; 2',4,4',6'-Tetrahydroxychalcone	C15H12O5	Flavonoids	73692-50-9	-1.32909	down	-2.85996	down
Isorhamnetin-3-O-(6''-acetylglucoside)	C24H24O13	Flavonoids	-	-4.48746	down	-5.06495	down
Persicoside	C23H26O11	Flavonoids	28978-03-2	-4.44542	down	-7.5223	down
Limocitrin-3-O-galactoside	C23H24O13	Flavonoids	-	0.857752	up	2.87237	up
Epitheaflavic acid-3-O-Gallate	C28H20O14	Flavonoids	34218-97-8	-5.19651	down	-5.26019	down
2'-Hydroxy-3,4,5,3',4',6'-hexameth-oxychalcone	C21H24O8	Flavonoids	-	-1.52235	down	-1.07402	down
2'-Hydroxygenistein	C15H10O6	Flavonoids	1156-78-1	-4.40894	down	-4.00715	down
5-Hydroxy-6,7,4'-Trimethoxyflavone 5-O-glucoside	C24H26O11	Flavonoids	-	-6.62819	down	-4.72569	down
Apigenin-6-C-(2''-glucosyl)arabinoside	C26H28O14	Flavonoids	-	-3.1072	down	-0.907163	down
Luteolin-6-C-glucoside (Isoorientin)	C21H20O11	Flavonoids	4261-42-1	-4.59768	down	-1.30012	down
Apigenin-7-O-(6''-acetyl)glucoside	C23H22O11	Flavonoids	72741-92-5	-3.66001	down	-2.36726	down
Isorhamnetin-3,7-O-diglucoside	C28H32O17	Flavonoids	6758-51-6	-1.45947	down	0.514082	up
Taxifolin(Dihydroquercetin)	C15H12O7	Flavonoids	480-18-2	-4.65394	down	-3.62029	down
5,7,2',5'-Tetrahydroxy-8,6'-dimethoxyflavone	C17H14O8	Flavonoids	-	-1.50967	down	-2.12005	down
Naringenin (5,7,4'-Trihydroxyflavanone)	C15H12O5	Flavonoids	480-41-1	-2.77729	down	-2.57752	down
7-Benzyloxy-5-hydroxy-3',4'-methylenedioxyflavonoid	C23H16O6	Flavonoids	-	-0.0888549	down	1.00809	up
5,7,3',4'-Tetrahydroxy-6,8-dimethoxyflavone	C17H14O8	Flavonoids	57093-50-2	-2.89539	down	-1.07292	down
Luteolin-6-C-glucoside-7-O-rhamnoside	C27H30O15	Flavonoids	-	-2.98977	down	-3.94964	down
Dihydromyricetin-3-O-glucoside	C21H22O13	Flavonoids	-	-1.14318	down	0.323057	up
Formononetin-7-O-glucoside (Ononin)	C22H22O9	Flavonoids	486-62-4	-1.31136	down	-0.03852	down
Flavoyadorinin A	C23H24O12	Flavonoids	-	5.11384	up	19.7692	up
Isoschaftoside	C26H28O14	Flavonoids	52012-29-0	-3.96566	down	-2.48812	down
Quercetin-3-O-(6''-O-acetyl)galactoside	C23H22O13	Flavonoids	-	-14.2689	down	-14.8946	down
Jaceosidin-7-O-Glucoside	C23H24O12	Flavonoids	25474-11-7	5.10156	up	19.8149	up
7,3',4',5'-Tetrahydroxyflavone	C15H10O6	Flavonoids	67858-31-5	-5.86721	down	-5.05601	down
5,6,7,8-Tetramethoxyflavone	C19H18O6	Flavonoids	-	-0.475615	down	1.07766	up
Kaempferol-3-O-(2''-galloyl)galactoside*	C28H24O15	Flavonoids	-	-3.18536	down	-1.32444	down
Kaempferol-3-O-(6''-galloyl)glucoside*	C28H24O15	Flavonoids	56317-05-6	-3.18536	down	-1.32444	down
Tetahydroxyflavone-7-O-glucuronide	C21H18O12	Flavonoids	-	-4.86348	down	-3.24507	down
Kaempferol-3-O-(2''-O-acetyl)glucoside	C23H22O12	Flavonoids	-	-3.06036	down	-3.97166	down
Baicalin	C21H18O11	Flavonoids	21967-41-9	-2.40029	down	-0.711844	down
Tricin-5-O-Glucoside	C23H24O12	Flavonoids	32769-00-9	-2.28979	down	-0.182905	down
Eriodictyol (5,7,3',4'-Tetrahydroxyflavanone)	C15H12O6	Flavonoids	552-58-9	-4.90554	down	-5.58166	down
Kaempferol-3-O-glucuronide	C21H18O12	Flavonoids	22688-78-4	-5.61419	down	-3.86446	down
5,7-Dihydroxy-4-methoxyflavone-3-O-xylose-(1-6)-glucose	C27H30O15	Flavonoids	-	-0.756874	down	12.6975	up
Quercetin-3-O-(2''-O-acetyl)glucuronide	C23H20O14	Flavonoids	-	-3.75366	down	-3.20396	down
Pinostrobin Chalcone	C16H14O4	Flavonoids	18956-15-5	-1.66678	down	-3.8228	down
6''-O-Acetylgenistin	C23H22O11	Flavonoids	73566-30-0	-2.19265	down	-1.04434	down
Myricetin-3-O-(6''-malony)glucoside	C24H22O16	Flavonoids	-	2.43977	up	3.07091	up
Epicatechin-epiafzelechin	C30H26O11	Flavonoids	-	-13.3294	down	-14.593	down
7-Hydroxy-2',5,8-Trimethoxyflavanone	C18H18O6	Flavonoids	-	-1.11321	down	-2.21163	down
Isorhamnetin; 3'-Methoxy-3,4',5,7-Tetrahydroxyflavone	C16H12O7	Flavonoids	480-19-3	-3.79449	down	-2.41954	down
3,7,4'-Trihydroxyflavone	C15H10O5	Flavonoids	2034-65-3	1.64211	up	1.44884	up
Kaempferol-3-O-arabinoside-7-O-rhamnoside	C26H28O14	Flavonoids	-	-2.16225	down	-5.34156	down
Hesperetin-7-O-neohesperidoside(Neohesperidin)*	C28H34O15	Flavonoids	13241-33-3	-0.261301	down	0.0185246	up
Genistein-7-O-Glucoside (Genistin)	C21H20O10	Flavonoids	529-59-9	1.2312	up	1.44089	up
Phloretin-2'-O-glucoside (Phlorizin)	C21H24O10	Flavonoids	60-81-1	-1.02288	down	-5.19726	down
Quercetin-3-O-sambubioside	C26H28O16	Flavonoids	83048-35-5	-1.70687	down	-5.86717	down
Aromadendrin (Dihydrokaempferol)	C15H12O6	Flavonoids	480-20-6	-3.32133	down	-6.0559	down
Apigenin-8-C-glucoside-7-O-Sophoroside	C33H40O20	Flavonoids	-	-0.488061	down	-1.1669	down
Kaempferol-3-O-(2''-O-acetyl)glucuronide	C23H20O13	Flavonoids	-	-1.83999	down	-1.99372	down
Mosloflavone; 5-Hydroxy-6,7-Dimethoxyflavone	C17H14O5	Flavonoids	740-33-0	2.42258	up	-2.1657	down
Quercetin	C15H10O7	Flavonoids	117-39-5	-0.689248	down	-1.94494	down
Cyrtominetin	C17H16O6	Flavonoids	95272-99-4	-0.38931	down	-4.71077	down
Hesperetin-7-O-rutinoside (Hesperidin)*	C28H34O15	Flavonoids	520-26-3	0.460067	up	0.592662	up
Apigenin-6-C-(2''-xylosyl)glucoside	C26H28O14	Flavonoids	-	1.96418	up	1.03364	up
Quercetin-3,4'-Dimethyl Ether	C17H14O7	Flavonoids	33429-83-3	1.33624	up	1.23976	up
2',4'-Dihydroxy-2,3',6'-Trimethoxychalcone	C18H18O6	Flavonoids	100079-39-8	0.646153	up	-1.62957	down
Kaempferol-6,8-di-C-glucoside-7-O-glucoside	C33H40O21	Flavonoids	-	-11.7656	down	-10.7803	down
3',4',5',5,7-Pentamethoxyflavone*	C20H20O7	Flavonoids	53350-26-8	0.432933	up	0.573689	up
Epicatechin gallate	C22H18O10	Flavonoids	1257-08-5	-2.05668	down	-1.0164	down
Quercetin-3-O-rhamnoside(Quercitrin)	C21H20O11	Flavonoids	522-12-3	-10.9659	down	-13.7539	down
Genistein-8-C-apiosyl(1→6)glucoside	C26H28O14	Flavonoids	-	2.1686	up	1.16116	up
Quercetin-3-O-arabinoside	C20H18O11	Flavonoids	22255-13-6	-2.77887	down	-6.33422	down
Genistein	C15H10O5	Flavonoids	446-72-0	-0.43962	down	0.68543	up
Uralenol	C20H18O7	Flavonoids	139163-15-8	-1.04957	down	-0.270038	down
Rhamnosyl-rhamnanthin-3-O-β-D-glucoside	C29H34O16	Flavonoids	-	4.25414	up	1.33657	up
2'-Hydroxy-4,4',6'-Trimethoxychalcone; Flavokawain A	C18H18O5	Flavonoids	3420-72-2	4.54816	up	1.39406	up
Eriodictyol-8-C-glucoside-4'-O-glucoside	C27H32O16	Flavonoids	-	4.18793	up	17.3957	up
Quercetin-3-O-(6''-O-arabinosyl)glucoside	C26H28O16	Flavonoids	-	-4.10746	down	-8.14411	down
Kaempferol (3,5,7,4'-Tetrahydroxyflavone)	C15H10O6	Flavonoids	520-18-3	-2.09584	down	-3.61472	down
7,3'-Dihydroxyflavone	C15H10O4	Flavonoids	108238-40-0	0.117442	up	-11.4552	down
Natsudaidain (3-Hydroxy-3',4',5,6,7,8-hexamethoxyflavone)	C21H22O9	Flavonoids	35154-55-3	-10.6265	down	-10.5485	down
Quercetin-3-O-rutinoside-7-O-glucoside	C33H40O21	Flavonoids	-	-3.10362	down	-2.3337	down
2',6'-Dihydroxy-4,4'-dimethoxychalcone	C17H16O5	Flavonoids	20621-49-2	2.52591	up	-9.98847	down
Kaempferol-3-O-rhamnoside (Afzelin)(Kaempferin)	C21H20O10	Flavonoids	482-39-3	1.20209	up	-9.71054	down
Tricin-7-O-(2''-feruloyl)glucoside	C33H32O15	Flavonoids	-	11.2102	up	11.2716	up
Kaempferol-3-O-(6''-p-Coumaroyl)glucoside (Tiliroside)	C30H26O13	Flavonoids	20316-62-5	3.9724	up	2.69006	up
4'-Hydroxy-5,7-dimethoxyflavanone	C17H16O5	Flavonoids	-	1.40825	up	-10.2549	down
Tricin-4'-O-glycerol	C20H20O9	Flavonoids	-	8.55453	up	18.3899	up
Kaempferol-3-O-(2''-p-Coumaroyl)galactoside	C30H26O13	Flavonoids	-	4.23651	up	4.66087	up
Limocitrin-3-O-arabinoside	C22H22O12	Flavonoids	-	3.43524	up	-1.04819	down
Farrerol-5,7-di-O-glucoside	C29H36O15	Flavonoids	-	5.86215	up	15.5387	up
5,2'-Dihydroxy-7-methoxyflavanone	C16H14O5	Flavonoids	-	2.78951	up	-5.15418	down
Quercetin-3-O-(2''-O-p-Coumaroyl)glucoside	C30H26O14	Flavonoids	-	4.09255	up	3.33943	up
Methylfarrerol	C18H18O5	Flavonoids	-	0.142222	up	-16.4499	down
Apigenin-7,4'-dimethyl ether	C17H14O5	Flavonoids	5128-44-9	12.9279	up	-4.20067	down
Mearnsetin-3-O-glucoside	C22H22O13	Flavonoids	-	16.7689	up	7.00344	up

## Sheet: Phenolic acids FC
Compounds	Formula	Class	CAS	WH vs ST log2C	WH vs ST Regulation	WH vsOT log2FC	WH vs OT Regulation
Chlorogenic acid (3-O-Caffeoylquinic acid)*	C16H18O9	Phenolic acids	327-97-9	-10.83	down	-8.40893	down
Neochlorogenic acid (5-O-Caffeoylquinic acid)*	C16H18O9	Phenolic acids	906-33-2	-10.6868	down	-8.0614	down
1-O-Gentisoyl-β-D-glucoside	C13H16O9	Phenolic acids	23445-11-6	-3.01457	down	-2.75678	down
Cryptochlorogenic acid (4-O-Caffeoylquinic acid)*	C16H18O9	Phenolic acids	905-99-7	-11.2177	down	-8.64181	down
Coniferin	C16H22O8	Phenolic acids	531-29-3	-3.78791	down	-5.20125	down
1-O-Caffeoyl-β-D-glucose*	C15H18O9	Phenolic acids	14364-08-0	-3.73947	down	-5.22295	down
Benzoylmalic acid	C11H10O6	Phenolic acids	22138-51-8	-8.02065	down	-4.91943	down
Butyl isobutyl phthalate	C16H22O4	Phenolic acids	17851-53-5	-0.355051	down	0.393858	up
5-O-p-Coumaroylquinic acid*	C16H18O8	Phenolic acids	1899-30-5	-11.8314	down	-8.07358	down
4-Nitrophenol	C6H5NO3	Phenolic acids	100-02-7	0.960044	up	1.35457	up
1-O-Feruloyl-β-D-glucose	C16H20O9	Phenolic acids	7196-71-6	-8.82312	down	-6.74704	down
Phthalic anhydride	C8H4O3	Phenolic acids	85-44-9	-0.117847	down	0.0341239	up
3-O-p-Coumaroylquinic acid*	C16H18O8	Phenolic acids	87099-71-6	-12.0464	down	-8.17971	down
5-(2-Hydroxyethyl)-2-O-glucosylphenol	C14H20O8	Phenolic acids	-	0.315711	up	0.672482	up
Chlorogenic acid methyl ester	C17H20O9	Phenolic acids	29708-87-0	-6.72042	down	-4.12644	down
6-O-Caffeoyl-D-glucose*	C15H18O9	Phenolic acids	-	-5.30241	down	-6.69293	down
4-(3,4,5-Trihydroxybenzoxy)benzoic acid	C14H10O7	Phenolic acids	-	-9.96629	down	-10.8893	down
Grevilloside F	C15H18O9	Phenolic acids	1094004-50-8	-3.80374	down	-5.27124	down
Benzyl salicylate	C14H12O3	Phenolic acids	118-58-1	-2.00026	down	-1.04819	down
Dimethyl phthalate	C10H10O4	Phenolic acids	131-11-3	0.251171	up	0.40839	up
Syringin	C17H24O9	Phenolic acids	118-34-3	-5.18626	down	-4.11034	down
Tert-butyl 4-methylbenzoate	C12H16O2	Phenolic acids	-	-0.386465	down	-0.00529832	down
4-O-p-Coumaroylquinic acid	C16H18O8	Phenolic acids	32451-86-8	-18.7255	down	-16.5529	down
Isochlorogenic acid B*	C25H24O12	Phenolic acids	14534-61-3	-5.19137	down	-9.16075	down
2-β-D-Glucopyranosyloxy-5-hydroxyphenylacetic acidmethylester	C15H20O9	Phenolic acids	-	-1.47485	down	-2.40805	down
2,5-Dihydroxybenzoic acid; Gentisic Acid*	C7H6O4	Phenolic acids	490-79-9	-18.5172	down	-17.4747	down
3,4-Dihydroxybenzoic acid (Protocatechuic acid)*	C7H6O4	Phenolic acids	99-50-3	-18.5172	down	-17.4747	down
2-O-Galloyl-D-glucose	C13H16O10	Phenolic acids	-	-0.904157	down	-1.19099	down
Isochlorogenic acid A*	C25H24O12	Phenolic acids	2450-53-5	-5.25834	down	-9.49906	down
Isochlorogenic acid C*	C25H24O12	Phenolic acids	57378-72-0	-5.25834	down	-9.49906	down
Sinapinaldehyde	C11H12O4	Phenolic acids	4206-58-0	-4.20479	down	-4.89831	down
rhusopolyphenol F	C15H14O6	Phenolic acids	1445784-13-3	-9.91735	down	-10.1287	down
Dihydrocaffeoylglucose	C15H20O9	Phenolic acids	-	-0.976011	down	-1.89882	down
Caffeic acid	C9H8O4	Phenolic acids	331-39-5	-2.59653	down	-5.20497	down
Syringaldehyde-4-O-glucoside	C15H20O9	Phenolic acids	-	-4.50562	down	-4.94194	down
6-O-Caffeoylarbutin	C21H22O10	Phenolic acids	136172-60-6	-5.62385	down	-2.2708	down
Phloroglucinol; 1,3,5-Benzenetriol	C6H6O3	Phenolic acids	108-73-6	-3.25295	down	-3.05576	down
4-Hydroxybenzoic acid	C7H6O3	Phenolic acids	99-96-7	-0.79663	down	-1.1366	down
β-Hydroxy-(3,4-dihydroxyphenylethanolyl)-glucoside	C14H20O9	Phenolic acids	-	-17.8476	down	-17.9802	down
4-O-Glucosyl-3,4-dihydroxybenzyl alcohol	C13H18O8	Phenolic acids	-	-4.75413	down	-2.14535	down
1-O-Galloyl-β-D-glucose*	C13H16O10	Phenolic acids	58511-73-2	-0.205471	down	0.0236001	up
3-O-Galloyl-D-glucose*	C13H16O10	Phenolic acids	-	-0.205471	down	0.0236001	up
Salicylic acid	C7H6O3	Phenolic acids	69-72-7	-2.71732	down	-2.30041	down
Nordihydrocapsiate	C17H26O4	Phenolic acids	220012-53-3	0.0412156	up	0.472626	up
Ferulic acid-4-O-glucoside	C16H20O9	Phenolic acids	117405-51-3	-3.19911	down	-1.78979	down
5-Methoxysalicylic acid	C8H8O4	Phenolic acids	2612-02-4	-2.77435	down	-0.423347	down
1-O-Feruloylquinic acid	C17H20O9	Phenolic acids	-	-5.30807	down	-2.11001	down
1,3-O-Dicaffeoylquinic Acid (Cynarin)	C25H24O12	Phenolic acids	30964-13-7	-5.61621	down	-3.58368	down
4-MethoxycinnaMaldehyde	C10H10O2	Phenolic acids	1963-36-6	0.516829	up	0.655164	up
1-O-p-Coumaroylquinic acid	C16H18O8	Phenolic acids	-	-4.00256	down	-4.97815	down
Protocatechualdehyde	C7H6O3	Phenolic acids	139-85-5	-0.186022	down	0.171894	up
Protocatechuic Acid Methyl Ester	C8H8O4	Phenolic acids	2150-43-8	-2.65371	down	-2.3696	down
4-Hydroxybenzyl Alcohol	C7H8O2	Phenolic acids	623-05-2	-6.9563	down	-5.14272	down
1-O-Salicyloyl-β-D-glucose	C13H16O8	Phenolic acids	60517-74-0	-2.51803	down	-4.29819	down
Salicylic acid-2-O-glucoside	C13H16O8	Phenolic acids	10366-91-3	-0.156544	down	-1.30187	down
4-O-Glucosyl-4-hydroxybenzoic acid	C13H16O8	Phenolic acids	-	-3.06359	down	-4.94762	down
1-O-Galloyl-rhamnose	C13H16O9	Phenolic acids	-	-3.72211	down	-4.26422	down
1-O-(3,4-Dihydroxy-5-methoxy-benzoyl)-glucoside	C14H18O10	Phenolic acids	-	-16.2161	down	-14.9536	down
Arbutin	C12H16O7	Phenolic acids	497-76-7	5.01236	up	4.60954	up
Eugenyl acetate	C12H14O3	Phenolic acids	93-28-7	-6.59568	down	-4.9373	down
2,4-Dihydroxybenzoic acid	C7H6O4	Phenolic acids	89-86-1	1.74116	up	1.44749	up
3-Hydroxy-4-methoxybenzoic acid; Isovanillic Acid	C8H8O4	Phenolic acids	645-08-9	-4.86371	down	-3.15623	down
2-β-D-Glucopyranosyloxy-5-hydroxy-phenylacetic acid	C14H18O9	Phenolic acids	-	-15.8277	down	-15.3543	down
p-Hydroxypheny-β-D-allopyranoside	C12H16O7	Phenolic acids	-	5.0284	up	4.60698	up
5-O-Caffeoylshikimic acid	C16H16O8	Phenolic acids	73263-62-4	-3.18562	down	-9.77587	down
1-O-Vanilloyl-D-Glucose	C14H18O9	Phenolic acids	-	0.726728	up	-3.21314	down
Gallic acid-4-O-(6'''-feruloyl)sophoroside	C29H34O18	Phenolic acids	-	-3.99305	down	-1.50938	down
1-O-Caffeoyl-(6-O-glucosyl)-β-D-glucose	C21H28O14	Phenolic acids	-	-4.21248	down	-2.3376	down
2-Hydroxy-3-phenylpropanoic acid	C9H10O3	Phenolic acids	7326-19-4	-4.255	down	-4.94171	down
Gallic acid	C7H6O5	Phenolic acids	149-91-7	-0.864221	down	-1.03509	down
Caffeic aldehyde	C9H8O3	Phenolic acids	141632-15-7	-1.0673	down	-1.5684	down
Phenyl salicylate	C13H10O3	Phenolic acids	118-55-8	-0.370597	down	15.941	up
2,6-Dimethoxybenzaldehyde	C9H10O3	Phenolic acids	3392-97-0	-3.80905	down	-4.78117	down
4-Hydroxybenzaldehyde	C7H6O2	Phenolic acids	123-08-0	1.84946	up	2.1898	up
Dicaffeoylshikimic acid	C25H22O11	Phenolic acids	-	-3.31646	down	-8.21851	down
Phloroglucinol-1-O-β-D-glucopyranoside	C12H16O8	Phenolic acids	-	-2.6848	down	-1.82621	down
3-Hydroxy-4-isopropylbenzylalcohol-3-O-glucoside	C16H24O7	Phenolic acids	-	-1.43906	down	-3.28122	down
Anisic acid-O-feruloyl glucoside	C24H26O11	Phenolic acids	-	-1.52795	down	-0.498626	down
Protocatechuic acid 1-O-(Glucosylvanilloyl)	C21H22O12	Phenolic acids	-	-2.16072	down	-2.3556	down
Phenylpropionic acid-O-β-D-glucopyranoside	C15H18O8	Phenolic acids	-	-1.76694	down	-3.67858	down
6-O-Feruloyl-β-D-glucose	C16H20O9	Phenolic acids	137887-25-3	-0.636493	down	0.72012	up
Benzoic acid	C7H6O2	Phenolic acids	65-85-0	-0.096829	down	0.491634	up
5-Glucosyloxy-2-Hydroxybenzoic acid methyl ester	C14H18O9	Phenolic acids	-	0.253907	up	-3.72304	down
3-Hydroxy-1-(4-hydroxy-3,5-dimethoxyphenyl)propan-1-one	C11H14O5	Phenolic acids	-	-0.35083	down	2.10619	up
1-O-Feruloyl-3-O-caffeoylglycerol	C22H22O9	Phenolic acids	-	-1.45946	down	-0.519641	down
2-(Formylamino)benzoic acid	C8H7NO3	Phenolic acids	3342-77-6	0.866709	up	-4.62931	down
(E)-Ethyl p-methoxycinnamate	C12H14O3	Phenolic acids	24393-56-4	-2.0382	down	-0.338694	down
Benzyl-(2''-O-xylosyl)glucoside	C18H26O10	Phenolic acids	-	-5.33983	down	-6.28265	down
Salicin	C13H18O7	Phenolic acids	138-52-3	-3.52336	down	-4.70297	down
3-Prenyl-4-O-glucosyloxy-4-hydroxybenzoic acid	C18H24O8	Phenolic acids	-	-14.8318	down	-13.1281	down
4-O-(4'-O-alpha-D-Glucopyranosyl)caffeoylquinic acid	C22H28O14	Phenolic acids	1401352-62-2	-14.7647	down	-11.5008	down
3,4-Dihydroxybenzeneacetic acid	C8H8O4	Phenolic acids	102-32-9	-1.51594	down	0.0312909	up
Tyrosol; 4-Hydroxyphenylethanol	C8H10O2	Phenolic acids	501-94-0	-2.61325	down	-2.17962	down
3-O-p-Coumaroylshikimic acid	C16H16O7	Phenolic acids	-	-4.80984	down	-6.56934	down
4-O-Glucosyl-sinapate	C17H22O10	Phenolic acids	-	-3.43764	down	-3.44115	down
Sinapaldehyde-4-O-Glucoside	C17H22O9	Phenolic acids	154461-65-1	-2.84931	down	-5.27898	down
(S)-2-Hydroxy-3-(4-Hydroxyphenyl)Propanoic Acid	C9H10O4	Phenolic acids	23508-35-2	-1.51045	down	-1.10698	down
Vanillic acid	C8H8O4	Phenolic acids	121-34-6	-14.3773	down	-17.0623	down
3-O-p-Coumaroylshikimic acid-O-glucoside	C22H26O12	Phenolic acids	-	-0.868053	down	0.948783	up
p-Coumaraldehyde	C9H8O2	Phenolic acids	2538-87-6	-5.92591	down	-5.49323	down
(2E)-3-[4-(β-D-glucopyranoside)-phenylacrylic]-acid	C15H18O8	Phenolic acids	-	0.828554	up	-3.02959	down
Vanillin; 4-Hydroxy-3-Methoxybenzaldehyde	C8H8O3	Phenolic acids	121-33-5	2.92415	up	2.95071	up
α-Hydroxycinnamic Acid	C9H8O3	Phenolic acids	5801-57-0	-1.4934	down	-8.10751	down
Methyl cumalate	C7H6O4	Phenolic acids	6018-41-3	4.96087	up	3.37971	up
2,5-Dihydroxybenzaldehyde	C7H6O3	Phenolic acids	1194-98-5	2.30377	up	2.82097	up
1-O-Sinapoyl-β-D-glucose	C17H22O10	Phenolic acids	-	-2.8283	down	-3.26463	down
Cinnamic acid	C9H8O2	Phenolic acids	140-10-3	-1.12377	down	-4.51406	down
1-(4-Methoxyphenyl)-1-propanol	C10H14O2	Phenolic acids	5349-60-0	1.12448	up	0.834019	up
Cinnamaldehyde	C9H8O	Phenolic acids	14371-10-9	-0.745469	down	0.0640923	up
Leonuriside A	C14H20O9	Phenolic acids	121748-12-7	4.88093	up	4.51764	up
2,4-Di-Tert-Butylphenol	C14H22O	Phenolic acids	96-76-4	-1.16587	down	-0.936304	down
6'-O-Feruloyl-D-sucrose	C22H30O14	Phenolic acids	118230-77-6	0.388008	up	0.770403	up
3,4-Dimethoxybenzoic acid; Veratric acid	C9H10O4	Phenolic acids	93-07-2	-0.541862	down	-0.955852	down
Gallacetophenone	C8H8O4	Phenolic acids	528-21-2	-0.829199	down	-2.67326	down
Isovanillin	C8H8O3	Phenolic acids	621-59-0	2.5304	up	2.40253	up
Homogentisic acid	C8H8O4	Phenolic acids	451-13-8	0.217992	up	-0.883976	down
2-Hydroxybenzaldehyde (Salicylaldehyde)	C7H6O2	Phenolic acids	90-02-8	-0.371668	down	1.33614	up
5-Acetylsalicylic acid	C9H8O4	Phenolic acids	13110-96-8	-13.7428	down	-15.3535	down
2-Amino-3-methoxybenzoic acid	C8H9NO3	Phenolic acids	3177-80-8	3.22256	up	2.88138	up
p-Coumaroylmalic acid	C13H12O7	Phenolic acids	-	-2.17771	down	-2.71512	down
Mucic acid Dimethyl Ester	C8H14O8	Phenolic acids	-	5.98284	up	5.57144	up
6-O-Acetylarbutin	C14H18O8	Phenolic acids	10338-88-2	-0.242823	down	-0.467234	down
Pyrocatechol	C6H6O2	Phenolic acids	120-80-9	1.74497	up	2.6275	up
2-Methoxy-4-methylphenol	C8H10O2	Phenolic acids	93-51-6	0.806284	up	0.83853	up
Syringaldehyde; 4-Hydroxy-3,5-Dimethoxybenzaldehyde	C9H10O4	Phenolic acids	134-96-3	0.401173	up	2.84466	up
Phenylacetaldehyde	C8H8O	Phenolic acids	122-78-1	-4.53999	down	-4.63779	down
4-Hydroxyphenyllactic Acid	C9H10O4	Phenolic acids	306-23-0	-13.2683	down	-12.1602	down
Koaburaside	C14H20O9	Phenolic acids	41653-73-0	-1.45376	down	-0.984845	down
Maleoyl-caffeoylquinic acid	C20H20O12	Phenolic acids	-	-3.6023	down	-4.26105	down
1-O-(3,4,5-Trimethoxybenzoyl)-B-D-Glucopyranoside	C16H22O10	Phenolic acids	-	2.37565	up	2.85361	up
1-O-p-Coumaroyl-β-D-glucose	C15H18O8	Phenolic acids	7139-64-2	4.5175	up	0.85078	up
(7S,8R)-dehydrodiconiferylalcohol-9'-O-β-D-glucopyranoside	C26H32O11	Phenolic acids	-	-3.61568	down	-2.21176	down
p-Coumaric acid methyl ester	C10H10O3	Phenolic acids	3943-97-3	2.39234	up	1.50858	up
Coniferaldehyde	C10H10O3	Phenolic acids	20649-42-7	0.932434	up	14.3706	up
4-caffeoylshikimic acid	C16H16O8	Phenolic acids	-	-3.13334	down	-9.68874	down
Benzamide	C7H7NO	Phenolic acids	55-21-0	-0.664935	down	-4.05573	down
Methyl Anthranilate	C8H9NO2	Phenolic acids	134-20-3	-3.40815	down	-2.51047	down
Methyl 4-hydroxybenzoate	C8H8O3	Phenolic acids	99-76-3	1.72862	up	1.5144	up
Phenyl acetate	C8H8O2	Phenolic acids	122-79-2	1.42263	up	1.67313	up
Methyl 2,4-dihydroxyphenylacetate	C9H10O4	Phenolic acids	67828-42-6	-0.910946	down	-2.2515	down
Methylsalicylate-2-O-glucoside	C14H18O8	Phenolic acids	10019-60-0	0.550228	up	-0.680803	down
4-Hydroxyacetophenone	C8H8O2	Phenolic acids	99-93-4	1.23729	up	1.47023	up
10-hydroxymajoroside	C17H24O11	Phenolic acids	-	0.547426	up	1.33076	up
Hydrocinnamic acid	C9H10O2	Phenolic acids	501-52-0	-0.101574	down	-0.737231	down
4-Hydroxy-3,5-diisopropylbenzaldehyde	C13H18O2	Phenolic acids	10537-86-7	-12.6719	down	-12.9258	down
Trans-5-O-(p-Coumaroyl)shikimate	C16H16O7	Phenolic acids	-	-2.53806	down	-8.25734	down
Ferulic acid	C10H10O4	Phenolic acids	537-98-4	3.65472	up	-0.258887	down
Ferulic acid methyl ester	C11H12O4	Phenolic acids	2309-07-1	2.77327	up	0.282855	up
Acteoside; Verbascoside	C29H36O15	Phenolic acids	61276-17-3	1.1581	up	-0.778686	down
Vanillic acid-4-O-glucoside	C14H18O9	Phenolic acids	32142-31-7	-1.4127	down	-3.17412	down
1,2,3,6-Tetra-O-galloyl-β-D-glucose	C34H28O22	Phenolic acids	79886-50-3	-2.70697	down	-1.47065	down
2-O-Salicyl-6-O-Galloyl-D-Glucose	C20H20O12	Phenolic acids	-	-3.81787	down	-3.08525	down
3,4-dihydroxyphenylethanol-β-D-glucopyranoside	C14H20O8	Phenolic acids	-	0.262422	up	0.842924	up
Digalloylglucose	C20H20O14	Phenolic acids	-	-0.398668	down	-0.114321	down
3-(4-Hydroxyphenyl)-propionic acid*	C9H10O3	Phenolic acids	501-97-3	-1.90636	down	-4.38511	down
2-Methylbenzoic acid	C8H8O2	Phenolic acids	118-90-1	-3.83795	down	-2.33146	down
Methyl gallate	C8H8O5	Phenolic acids	99-24-1	-1.2424	down	-2.08101	down
2-Hydroxyphenol-1-O-glucosyl(6→1)rhamnoside	C18H26O11	Phenolic acids	-	2.97282	up	5.41108	up
2-Phenylphenol	C12H10O	Phenolic acids	90-43-7	-12.1667	down	-10.7244	down
2',4',6'-Trihydroxyacetophenone	C8H8O4	Phenolic acids	480-66-0	-1.45288	down	-5.13368	down
Glucosyringic Acid	C15H20O10	Phenolic acids	-	1.82971	up	2.2473	up
2,3-Di-O-Galloyl-β-D-Glucose	C20H20O14	Phenolic acids	-	-1.06699	down	-0.748433	down
Ethyl caffeate	C11H12O4	Phenolic acids	102-37-4	-0.249099	down	-0.259887	down
Propyl 4-hydroxybenzoate	C10H12O3	Phenolic acids	94-13-3	1.14964	up	1.15561	up
3,6'-Diferuloylsucrose	C32H38O17	Phenolic acids	107172-40-7	-11.4062	down	-13.5191	down
1-O-rhamnose-3-O-glucoside-Caffeoyl Quinic Acid	C28H38O18	Phenolic acids	-	-10.6002	down	-10.962	down
Ethyl ferulate	C12H14O4	Phenolic acids	4046-02-0	-0.319402	down	-1.67171	down
Phenethyl caffeate	C17H16O4	Phenolic acids	104594-70-9	-0.226319	down	-0.998972	down
4-p-Cumaroyl-rhamnosyl-(1→6)-D-glucose	C21H28O12	Phenolic acids	-	4.20347	up	4.72569	up
Mucic acid-1,4-lactone-2-O-gallate	C13H12O11	Phenolic acids	-	2.5218	up	3.4885	up
Ethylparaben	C9H10O3	Phenolic acids	120-47-8	0.0168293	up	-0.619693	down
4-O-(3'-O-alpha-D-Glucopyranosyl)caffeoylquinic acid	C22H28O14	Phenolic acids	1401352-63-3	1.67699	up	3.93481	up
4-O-Methylgallic Acid	C8H8O5	Phenolic acids	4319-02-2	0.227751	up	-0.824114	down
Anthranilate-1-O-Sophoroside	C19H27NO12	Phenolic acids	-	1.08438	up	0.0109659	up
Centrolobol	C19H24O3	Phenolic acids	30359-01-4	2.06513	up	0.928755	up
Benzyl-β-gentiobioside	C19H28O11	Phenolic acids	56775-64-5	1.4623	up	14.0998	up
4-O-Galloyl-1-O-Cinnamoyl-β-D-glucose	C22H22O11	Phenolic acids	-	-2.05304	down	-6.1841	down
2,6-Bis(3-methyl-2-butenyl)-4-acetylphenol	C18H24O2	Phenolic acids	-	3.32532	up	2.77579	up
Dioctyl phthalate	C24H38O4	Phenolic acids	-	8.34743	up	9.33311	up
4'-Hydroxypropiophenone	C9H10O2	Phenolic acids	70-70-2	1.06746	up	1.3871	up
1-O-Eudesmoylquinic acid	C17H22O10	Phenolic acids	-	7.33888	up	7.15998	up
3-O-Methylgallic Acid	C8H8O5	Phenolic acids	3934-84-7	-0.705415	down	-1.0156	down
Eudesmic acid (3,4,5-trimethoxybenzoic acid)	C10H12O5	Phenolic acids	118-41-2	3.15576	up	2.84364	up
4-Methoxysalicylic Acid	C8H8O4	Phenolic acids	2237-36-7	3.53184	up	14.3793	up
Digallic Acid	C14H10O9	Phenolic acids	536-08-3	3.11035	up	0.625778	up
4-Allylcatechol	C9H10O2	Phenolic acids	1126-61-0	-2.00797	down	-0.970147	down
Sinapoyl-p-coumaroyltartaric acid	C24H22O12	Phenolic acids	-	4.06587	up	2.22938	up
1-O-Caffeoyl-6-O-galloyl-β-D-glucose	C22H22O13	Phenolic acids	-	5.00448	up	5.67619	up
3-(3-Hydroxyphenyl)-propionic acid	C9H10O3	Phenolic acids	621-54-5	0.235783	up	-4.36505	down
3,4-Dimethoxycinnamic acid	C11H12O4	Phenolic acids	2316-26-9	4.01445	up	0.0394027	up
1-O-(6'-O-feruloyl)glucoside-3-O-Caffeoyl Quinic Acid	C32H36O17	Phenolic acids	-	-8.76204	down	-8.99882	down
1,6-Di-O-caffeoyl-β-D-glucose	C24H24O12	Phenolic acids	-	3.80989	up	0.49049	up
1,3,4-Tri-O-Caffeoyl Quinic Acid	C34H30O15	Phenolic acids	-	0.142222	up	-15.0409	down
Sinapoylglucuronic acid	C17H20O11	Phenolic acids	-	15.0309	up	7.37017	up

## Sheet: Terpenoids FC
Formula	Compounds	Class	CAS	WH vs ST log2C	WH vs ST Regulation	WH vsOT log2FC	WH vs OT Regulation
8(26),14(27)-onoceradiene-3β,21α-diol	C31H52O2	Terpenoids	-	-17.0206	down	-14.7819	down
lycomplanatum B	C29H44O4	Terpenoids	-	-16.3513	down	-14.2426	down
3-Acetoxy-11-oxoolean-12-en-28-oic acid (Lantanone)	C25H26O12	Terpenoids	274687-65-9	-10.0904	down	-7.4356	down
7,20-Diethyl-3,7,11,16,20-pentamethylpentacyclo[13.8.0.03,12.06,11.016,21]tricos-1(23)-ene-8,19-diol	C32H54O2	Terpenoids	-	-4.9474	down	-3.07568	down
3-acetylursolic acid	C32H50O4	Terpenoids	7372-30-7	-3.59642	down	-2.43976	down
2,3,23-Trihydroxyolean-12-ene-28,29-dioic acid 29-methyl ester (Phytolaccagenin)	C31H48O7	Terpenoids	1802-12-6	-4.6885	down	-2.28486	down
2,3,19,23-Tetrahydroxyurs-12-en-28-oic acid	C30H48O6	Terpenoids	-	-2.46581	down	-1.66834	down
3α,21β-Dihydroxy-β-serrata-14-ene-16,24-dione	C30H46O4	Terpenoids	-	-2.74893	down	-1.00676	down
2-Hydroxyursolic acid	C30H48O4	Terpenoids	-	-0.964872	down	-0.743421	down
3-Hydroxylup-20(29)-en-28-oic acid (Betulinic acid)	C30H48O3	Terpenoids	472-15-1	0.0535331	up	-0.613404	down
3β,21β,24-trihydroxy-16-oxoserrat-14-en-29-methyl ester	C31H48O6	Terpenoids	-	-4.38379	down	-0.591249	down
3α,21α-dihydroxyserrat-14-en-24-oic acid	C30H46O5	Terpenoids	-	-0.787246	down	-0.558416	down
3α,12β,15α,21β,24-pentahydroxyserratane	C30H50O8	Terpenoids	-	-3.02265	down	-0.422335	down
2,3,19,23-Tetrahydroxyolean-12-en-28-oic acid	C30H48O6	Terpenoids	55306-03-1	-2.72974	down	-0.308201	down
lycomplanatum A	C29H46O4	Terpenoids	-	-1.96664	down	-0.28771	down
2,3-Dihydroxyolean-12-en-28-oic acid (2-Hydroxyoleanolic acid)	C30H48O4	Terpenoids	26707-60-8	-1.1451	down	-0.279694	down
3,24-Dihydroxy-17,21-semiacetal-12(13)oleanolic fruit	C30H48O4	Terpenoids	-	-1.06607	down	-0.167224	down
16-oxo-21β,24-dihydroxyserrat-14-en-3α-yl acetate	C32H50O5	Terpenoids	-	-1.61387	down	0.331332	up
3α,21α-dihydroxy-16-oxoserrat-14-en-24-ylp-coumarate	C39H54O6	Terpenoids	-	0.0465524	up	0.470783	up
3α-Acetoxy-21β-hydroxy-β-serrata-14-ene-16-one	C32H50O4	Terpenoids	-	-2.64819	down	0.498823	up
3α,20β,21β-trihydroxy-16-oxo-serrat-14-en-24-oic acid	C30H46O6	Terpenoids	-	-1.93979	down	0.756055	up
3,23-Dihydroxy-30-noroleana-12,20(29)-dien-28-oic acid (30-Norhederagenin)	C29H44O4	Terpenoids	117654-06-5	2.3707	up	1.59238	up
3-Hydroxylup-20(29)-en-28-al (Betulinaldehyde)	C30H48O2	Terpenoids	13159-28-9	1.77299	up	1.85865	up
21α-Hydroxyserrat-14-en-3β-yl propanedioic acid mono ester	C33H52O5	Terpenoids	-	0.807573	up	2.1163	up
Robinlin	C11H18O3	Terpenoids	-	2.38533	up	2.14634	up
14-hydroxy-14-(hydroxymethyl)-5,9-dimethyltetracyclo[11.2.1.01,10.04,9]hexadecane-5-carboxylic acid	C20H32O4	Terpenoids	-	2.81835	up	2.34696	up
Kaurenoic Acid	C20H30O2	Terpenoids	6730-83-2	1.93659	up	2.4816	up
11-hydroxy-3-(hydroxymethyl)-4,6a,10,10,13a,15b-hexamethyl-9-oxo-2,3,4,4a,5,6,6a,7,9,9a,10,11,12,13,13a,13b,14,15,15a,15b-icosahydro-1H-cyclohepta[1,2-a:5,4-a']dinaphthalene-4-carboxylic acid	C31H48O5	Terpenoids	-	3.84894	up	2.59635	up
Isopimaric acid	C20H30O2	Terpenoids	5835-26-7	2.20297	up	2.70612	up
3,28-Dihydroxylup-20(29)-ene (Betulin)	C30H50O2	Terpenoids	473-98-3	1.13718	up	3.13691	up
1,3-Dihydroxyurs-12-en-28-oic acid (Kaneric acid)	C30H48O4	Terpenoids	107693-87-8	3.73418	up	3.5541	up
21β-Hydroxy-27-nor-C(14a)-homogammacera-14(15)-ene-3,16-dione	C30H46O3	Terpenoids	-	3.93932	up	3.58449	up
2,3,23-Trihydroxyurs-12-en-28-oic acid*	C30H48O5	Terpenoids	-	4.91713	up	3.7538	up
2,3,6-Trihydroxyurs-12-en-28-oic acid (Madasiatic acid)*	C30H48O5	Terpenoids	26532-66-1	17.1619	up	3.99246	up
Madecassic acid	C30H48O6	Terpenoids	18449-41-7	2.77151	up	4.17042	up
3-Hydroxyolean-12-ene-27,28-dioic acid (Cincholic acid)	C30H46O5	Terpenoids	5948-32-3	4.4878	up	4.22101	up
3α,21β,24-trihydroxyserrat-14-en-16-one	C30H48O4	Terpenoids	-	3.57053	up	4.34895	up
26-nor-7(9)-lactone-α-onocerin	C29H48O4	Terpenoids	-	4.96439	up	4.48118	up
8,18,19-Trihydroxy-3,7,11,16,20,20-hexamethyl-22-oxopentacyclo[13.8.0.03,12.06,11.016,21]tricos-1(23)-ene-7-carboxylic acid	C30H46O6	Terpenoids	-	17.8662	up	4.73163	up
Olean-13(18)-en-3-one (δ-Amyrenone)	C30H48O	Terpenoids	20248-08-2	3.64392	up	4.81926	up
α-Amyrenone	C30H48O	Terpenoids	638-96-0	15.3617	up	4.93586	up
lycomplanatum D	C29H46O5	Terpenoids	-	3.73914	up	5.24958	up
Japonicumin B	C30H48O5	Terpenoids	-	5.23503	up	5.28758	up
Forskoditerpene A	C20H30O2	Terpenoids	-	6.1787	up	6.00645	up
8,19-Dihydroxy-20-(hydroxymethyl)-3,7,11,16,20-pentamethyl-22-oxopentacyclo[13.8.0.03,12.06,11.016,21]tricos-1(23)-ene-7-carboxylic acid	C30H46O6	Terpenoids	-	3.31723	up	6.35521	up
Olean-12-en-3-one (β-Amyrone)	C30H48O	Terpenoids	638-97-1	15.4291	up	7.19848	up
3α,21β,29-trihydroxy-serrat-14-en-16-one	C30H48O4	Terpenoids	-	6.72454	up	7.71652	up
Pisiferic acid	C20H28O3	Terpenoids	67494-15-9	6.82759	up	7.94061	up
3-Hydroxy-11-oxours-12-en-28-oic acid (11-Keto-ursolic acid)	C30H46O4	Terpenoids	105870-59-5	7.95132	up	8.0776	up
27,28-Dicarboxyl ursolic acid	C30H46O5	Terpenoids	-	8.5148	up	8.71742	up
Sugiol	C20H28O2	Terpenoids	511-05-7	21.7523	up	9.14083	up
3β,21α,24β-trihydroxyserrat-14-en-16-one	C30H48O4	Terpenoids	-	24.386	up	9.67829	up
3,23-Dihydroxyolean-12-en-28-oic acid (Hederagenin)	C30H48O4	Terpenoids	465-99-6	6.12879	up	17.2555	up
16-oxodiepiserratenediol	C30H48O3	Terpenoids	-	17.1358	up	17.4264	up
Lupa-12,20(29)-diene-3,27,28-triol (Oleanderol)	C30H48O3	Terpenoids	114906-01-3	17.1374	up	17.428	up
Norarjunolic acid	C29H44O5	Terpenoids	60393-90-0	7.02376	up	17.5913	up
Dehydroabietic aldehyde	C20H28O	Terpenoids	-	5.47854	up	17.8963	up
Urmiensolide	C30H46O5	Terpenoids	-	19.6064	up	19.8974	up
